# Supplementary material for: Δ8(14)-Ergostenol Glycoside Derivatives Inhibit the Expression of Inflammatory Mediators and Matrix Metalloproteinase
Source: Molecules. 2021 Jul 28;26(15):4547. doi: 10.3390/molecules26154547 (PMC8347845; doi:10.3390/molecules26154547)
Supplement: Supplementary file 1 [file molecules-26-04547-s001.zip]

Archive with 1 entries (1 files):
- molecules-1302901-supplementary.pdf
